# Supplementary material for: Dual Immunoglobulin Domain-Containing Cell Adhesion Molecule Increases Early in Renal Tubular Cell Injury and Plays Anti-Inflammatory Role
Source: Curr Issues Mol Biol. 2024 Feb 26;46(3):1757–67. doi: 10.3390/cimb46030115 (PMC10969420; doi:10.3390/cimb46030115)
Supplement: Supplementary file 1 [file cimb-46-00115-s001.zip]

Archive with 1 entries (1 files):
- cimb-2861202-supplementary.pdf
